# Supplementary material for: ﻿Five new species of the Macrolycusligulatus species-group from China (Coleoptera, Lycidae)
Source: Zookeys. 2024 Aug 1;1208:315–30. doi: 10.3897/zookeys.1208.125938 (PMC11310577; doi:10.3897/zookeys.1208.125938)
Supplement: XML Treatment for Macrolycus guangxiensis [file zookeys.1208.125938-treatment1.xml]

<!DOCTYPE tp:taxon-treatment
  PUBLIC "-//TaxonX//DTD Taxonomic Treatment Publishing DTD v0 20100105//EN" "tax-treatment-NSO.dtd">
<tp:taxon-treatment xmlns:tp="http://www.plazi.org/taxpub"><tp:treatment-meta><kwd-group><label>Taxon classification</label><kwd>
                <named-content content-type="kingdom">Animalia</named-content>
              </kwd><kwd>
                <named-content content-type="order">Coleoptera</named-content>
              </kwd><kwd>
                <named-content content-type="family">Lycidae</named-content>
              </kwd></kwd-group><mixed-citation publication-type="journal"><person-group><name><surname>Du</surname><given-names>Ruolan</given-names></name><name><surname>Yang</surname><given-names>Yuxia</given-names></name><name><surname>Yang</surname><given-names>Xingke</given-names></name><name><surname>Liu</surname><given-names>Haoyu</given-names></name></person-group><article-title>﻿Five new species of the <italic><tp:taxon-name><tp:taxon-name-part taxon-name-part-type="genus" reg="Macrolycus">Macrolycus</tp:taxon-name-part><tp:taxon-name-part taxon-name-part-type="species" reg="ligulatus">ligulatus</tp:taxon-name-part></tp:taxon-name></italic> species-group from China (<tp:taxon-name><tp:taxon-name-part taxon-name-part-type="order">Coleoptera</tp:taxon-name-part></tp:taxon-name>, <tp:taxon-name><tp:taxon-name-part taxon-name-part-type="family">Lycidae</tp:taxon-name-part></tp:taxon-name>)</article-title><source>Zookeys</source><day>01</day><month>08</month><year>2024</year><volume>1208</volume><fpage>315</fpage><lpage>330</lpage><pub-id pub-id-type="doi">10.3897/zookeys.1208.125938</pub-id></mixed-citation></tp:treatment-meta><tp:nomenclature><label>﻿</label><tp:taxon-name>
              <object-id xmlns:xlink="http://www.w3.org/1999/xlink" content-type="arpha" xlink:type="simple">D0FBB45F-14A1-5693-8A28-34A400C2D5AA</object-id>
              <tp:taxon-name-part taxon-name-part-type="genus" reg="Macrolycus">Macrolycus</tp:taxon-name-part>
              <tp:taxon-name-part taxon-name-part-type="species" reg="guangxiensis">guangxiensis</tp:taxon-name-part>
            </tp:taxon-name><tp:taxon-authority>Li, Bocak &amp; Pang, 2015</tp:taxon-authority><xref ref-type="fig" rid="F3">Figs 3A</xref><xref ref-type="fig" rid="F4">, 4A–C</xref><tp:nomenclature-citation-list><tp:nomenclature-citation><tp:taxon-name>
                  <tp:taxon-name-part taxon-name-part-type="genus" reg="Macrolycus">Macrolycus</tp:taxon-name-part>
                  <tp:taxon-name-part taxon-name-part-type="species" reg="guangxiensis">guangxiensis</tp:taxon-name-part>
                </tp:taxon-name><comment>Li, Bocak &amp; Pang, 2015: 326, figs 9, 28, 29, 45, 55.</comment></tp:nomenclature-citation></tp:nomenclature-citation-list></tp:nomenclature><tp:treatment-sec sec-type="material" id="SECID0EREAE"><title>Material examined.</title><p>China: 5♂8♀ (<abbrev xmlns:xlink="http://www.w3.org/1999/xlink" content-type="institution" xlink:title="Museum of Hebei University, Baoding, China" id="ABBRID0EXEAE" xlink:type="simple">MHBU</abbrev>), Guangxi, Wuming, Damingshan, 1230– 1423 m, 20.v.2011, leg. H. Y. Liu.</p></tp:treatment-sec><tp:treatment-sec sec-type="Descriptive notes" id="SECID0E3EAE"><title>Descriptive notes.</title><p><bold>Male.</bold> Phallus (Fig. <xref ref-type="fig" rid="F4">4A–C</xref>) slender, nearly parallel-sided at basal part in dorsal and ventral views (Fig. <xref ref-type="fig" rid="F4">4A, B</xref>), subapical part moderately and asymmetrically inflated laterally, about 1.45 times as wide as basal part, with an oval ventral-cavity, apical part progressively constricted distad, apex with a deep V-shaped notch, about 0.19 times as wide as subapical part; basal 1/3 part curved ventrally in lateral view (Fig. <xref ref-type="fig" rid="F4">4C</xref>), subapical part feebly inflated ventrally, apical part moderately expanded ventrally, and apex with a tapered lamella.</p><p><bold>Female</bold> (Fig. <xref ref-type="fig" rid="F3">3A</xref>). Similar to males, but larger in body size. Length 11.8–13.2 mm, width at humeri 2.5–2.8 mm. Antennae serrate and antennomeres III–X long- or wide-triangular. Pronotum 1.2 times wider than long, anterior angles obtuse-angled. Elytra 3.6 times longer than humeral width.</p><fig id="F3" position="float" orientation="portrait"><object-id xmlns:xlink="http://www.w3.org/1999/xlink" content-type="doi" xlink:type="simple">10.3897/zookeys.1208.125938.figure3</object-id><object-id xmlns:xlink="http://www.w3.org/1999/xlink" content-type="arpha" xlink:type="simple">F3D080F0-43C0-52A3-A465-B9C315C4DBD9</object-id><label>Figure 3.</label><caption><p>Habitus, dorsal views of <italic><tp:taxon-name><tp:taxon-name-part taxon-name-part-type="genus" reg="Macrolycus">Macrolycus</tp:taxon-name-part><tp:taxon-name-part taxon-name-part-type="species" reg="guangxiensis">guangxiensis</tp:taxon-name-part></tp:taxon-name></italic> Li, Bocak &amp; Pang, 2015 (<bold>A</bold>) and <italic><tp:taxon-name><tp:taxon-name-part taxon-name-part-type="genus" reg="Macrolycus">M.</tp:taxon-name-part><tp:taxon-name-part taxon-name-part-type="species" reg="expansus">expansus</tp:taxon-name-part></tp:taxon-name></italic> sp. nov (<bold>B</bold>). <bold>A</bold> female <bold>B</bold> male. Scale bars: 1.0 mm.</p></caption><graphic xmlns:xlink="http://www.w3.org/1999/xlink" xlink:href="zookeys-1208-315_article-125938__-g003.jpg" position="float" orientation="portrait" xlink:type="simple" id="oo_1106281.jpg"><uri content-type="original_file" xlink:type="simple">https://binary.pensoft.net/fig/1106281</uri></graphic></fig><fig id="F4" position="float" orientation="portrait"><object-id xmlns:xlink="http://www.w3.org/1999/xlink" content-type="doi" xlink:type="simple">10.3897/zookeys.1208.125938.figure4</object-id><object-id xmlns:xlink="http://www.w3.org/1999/xlink" content-type="arpha" xlink:type="simple">50182CBC-FBE1-50BD-AE2D-E5D6B490E473</object-id><label>Figure 4.</label><caption><p>Aedeagi of <italic><tp:taxon-name><tp:taxon-name-part taxon-name-part-type="genus" reg="Macrolycus">Macrolycus</tp:taxon-name-part><tp:taxon-name-part taxon-name-part-type="species" reg="guangxiensis">guangxiensis</tp:taxon-name-part></tp:taxon-name></italic> Li, Bocak &amp; Pang, 2015 (<bold>A–C</bold>) and <italic><tp:taxon-name><tp:taxon-name-part taxon-name-part-type="genus" reg="Macrolycus">M.</tp:taxon-name-part><tp:taxon-name-part taxon-name-part-type="species" reg="expansus">expansus</tp:taxon-name-part></tp:taxon-name></italic> sp. nov. (<bold>D–F</bold>) <bold>A, D</bold> dorsal views <bold>B, E</bold> ventral views <bold>C, F</bold> lateral views. Scale bars: 1.0 mm.</p></caption><graphic xmlns:xlink="http://www.w3.org/1999/xlink" xlink:href="zookeys-1208-315_article-125938__-g004.jpg" position="float" orientation="portrait" xlink:type="simple" id="oo_1106282.jpg"><uri content-type="original_file" xlink:type="simple">https://binary.pensoft.net/fig/1106282</uri></graphic></fig></tp:treatment-sec><tp:treatment-sec sec-type="distribution" id="SECID0EQIAE"><title>Distribution</title><p>(Fig. <xref ref-type="fig" rid="F2">2</xref>). China (Guangxi).</p></tp:treatment-sec><tp:treatment-sec sec-type="remarks" id="SECID0E1IAE"><title>Remarks.</title><p>We provide an illustration of the female habitus and a comparison with the males of this species for the first time.</p></tp:treatment-sec><tp:treatment-sec><!--Section generated to contain objects referenced in tp:taxon-treatment.--><fig id="F2" position="float" orientation="portrait"><object-id xmlns:xlink="http://www.w3.org/1999/xlink" content-type="doi" xlink:type="simple">10.3897/zookeys.1208.125938.figure2</object-id><object-id xmlns:xlink="http://www.w3.org/1999/xlink" content-type="arpha" xlink:type="simple">798EB632-5B5C-5985-9542-AC20A11059B9</object-id><label>Figure 2.</label><caption><p>Distribution map of the <italic><tp:taxon-name><tp:taxon-name-part taxon-name-part-type="genus" reg="Macrolycus">Macrolycus</tp:taxon-name-part><tp:taxon-name-part taxon-name-part-type="species" reg="ligulatus">ligulatus</tp:taxon-name-part></tp:taxon-name></italic> species-group in the world.</p></caption><graphic xmlns:xlink="http://www.w3.org/1999/xlink" xlink:href="zookeys-1208-315_article-125938__-g002.jpg" position="float" orientation="portrait" xlink:type="simple" id="oo_1106280.jpg"><uri content-type="original_file" xlink:type="simple">https://binary.pensoft.net/fig/1106280</uri></graphic></fig></tp:treatment-sec></tp:taxon-treatment>
