# Supplementary material for: ﻿Five new species of the Macrolycusligulatus species-group from China (Coleoptera, Lycidae)
Source: Zookeys. 2024 Aug 1;1208:315–30. doi: 10.3897/zookeys.1208.125938 (PMC11310577; doi:10.3897/zookeys.1208.125938)
Supplement: XML Treatment for Macrolycus expansus [file zookeys.1208.125938-treatment2.xml]

<!DOCTYPE tp:taxon-treatment
  PUBLIC "-//TaxonX//DTD Taxonomic Treatment Publishing DTD v0 20100105//EN" "tax-treatment-NSO.dtd">
<tp:taxon-treatment xmlns:tp="http://www.plazi.org/taxpub"><tp:treatment-meta><kwd-group><label>Taxon classification</label><kwd>
                <named-content content-type="kingdom">Animalia</named-content>
              </kwd><kwd>
                <named-content content-type="order">Coleoptera</named-content>
              </kwd><kwd>
                <named-content content-type="family">Lycidae</named-content>
              </kwd></kwd-group><mixed-citation publication-type="journal"><person-group><name><surname>Du</surname><given-names>Ruolan</given-names></name><name><surname>Yang</surname><given-names>Yuxia</given-names></name><name><surname>Yang</surname><given-names>Xingke</given-names></name><name><surname>Liu</surname><given-names>Haoyu</given-names></name></person-group><article-title>﻿Five new species of the <italic><tp:taxon-name><tp:taxon-name-part taxon-name-part-type="genus" reg="Macrolycus">Macrolycus</tp:taxon-name-part><tp:taxon-name-part taxon-name-part-type="species" reg="ligulatus">ligulatus</tp:taxon-name-part></tp:taxon-name></italic> species-group from China (<tp:taxon-name><tp:taxon-name-part taxon-name-part-type="order">Coleoptera</tp:taxon-name-part></tp:taxon-name>, <tp:taxon-name><tp:taxon-name-part taxon-name-part-type="family">Lycidae</tp:taxon-name-part></tp:taxon-name>)</article-title><source>Zookeys</source><day>01</day><month>08</month><year>2024</year><volume>1208</volume><fpage>315</fpage><lpage>330</lpage><pub-id pub-id-type="doi">10.3897/zookeys.1208.125938</pub-id></mixed-citation></tp:treatment-meta><tp:nomenclature><label>﻿</label><tp:taxon-name>
              <object-id xmlns:xlink="http://www.w3.org/1999/xlink" content-type="arpha" xlink:type="simple">6E335F7E-9B89-5321-97C1-A210C748910C</object-id>
              <tp:taxon-name-part taxon-name-part-type="genus" reg="Macrolycus">Macrolycus</tp:taxon-name-part>
              <tp:taxon-name-part taxon-name-part-type="species" reg="expansus">expansus</tp:taxon-name-part>
              <object-id xmlns:xlink="http://www.w3.org/1999/xlink" content-type="zoobank" xlink:type="simple">https://zoobank.org/9C3D89C2-894A-4C16-BAF9-831BD49827FD</object-id>
            </tp:taxon-name><tp:taxon-authority>Y. Yang, Liu &amp; X. Yang</tp:taxon-authority><tp:taxon-status xmlns:xlink="http://www.w3.org/1999/xlink" xlink:type="simple">sp. nov.</tp:taxon-status><xref ref-type="fig" rid="F3">Figs 3B</xref><xref ref-type="fig" rid="F4">, 4D–F</xref></tp:nomenclature><tp:treatment-sec sec-type="diagnosis" id="SECID0ERKAE"><title>Diagnosis.</title><p>The species resembles <italic><tp:taxon-name><tp:taxon-name-part taxon-name-part-type="genus" reg="Macrolycus">M.</tp:taxon-name-part><tp:taxon-name-part taxon-name-part-type="species" reg="guangxiensis">guangxiensis</tp:taxon-name-part></tp:taxon-name></italic> Li, Bocak &amp; Pang, 2015 in the general shape of the phallus, but differs in the longer lamella of male antennomere III, 0.9 times as long as the joint itself (Fig. <xref ref-type="fig" rid="F3">3B</xref>); phallus with subapical part strongly inflated laterally in ventral view (Fig. <xref ref-type="fig" rid="F4">4E</xref>), apical part strongly expanded ventrally in lateral view (Fig. <xref ref-type="fig" rid="F4">4F</xref>). In comparison, in <italic><tp:taxon-name><tp:taxon-name-part taxon-name-part-type="genus" reg="Macrolycus">M.</tp:taxon-name-part><tp:taxon-name-part taxon-name-part-type="species" reg="guangxiensis">guangxiensis</tp:taxon-name-part></tp:taxon-name></italic> the lamella of male antennomere III is shorter and 0.7 times as long as the joint itself (<xref ref-type="bibr" rid="B10">Li et al. 2015</xref>: fig. 45), the subapical part of phallus is moderately inflated laterally in ventral view (Fig. <xref ref-type="fig" rid="F4">4B</xref>), and the apical part is moderately expanded ventrally in lateral view (Fig. <xref ref-type="fig" rid="F4">4C</xref>).</p></tp:treatment-sec><tp:treatment-sec sec-type="etymology" id="SECID0EFMAE"><title>Etymology.</title><p>The specific name is derived from the Latin <italic><tp:taxon-name><tp:taxon-name-part taxon-name-part-type="genus" reg="Macrolycus"/><tp:taxon-name-part taxon-name-part-type="species" reg="expansus">expansus</tp:taxon-name-part></tp:taxon-name></italic> (to expand), referring to its strongly expanded subapical part of the phallus.</p></tp:treatment-sec><tp:treatment-sec sec-type="type material" id="SECID0EVMAE"><title>Type material.</title><p><bold><italic>Holotype</italic>.</bold> China: ♂ (<named-content xmlns:xlink="http://www.w3.org/1999/xlink" content-type="dwc:institutional_code" xlink:title="Institute of Zoology, Chinese Academy of Sciences, Beijing, China" xlink:href="http://grbio.org/institution/institute-zoology-chinese-academy-sciences" xlink:type="simple">IZAS</named-content>), Zhejiang, Longquan, Fengyangshan, 29.vii.2007, leg. L. K Tan.</p></tp:treatment-sec><tp:treatment-sec sec-type="description" id="SECID0EFNAE"><title>Description.</title><p><bold>Male</bold> (Fig. <xref ref-type="fig" rid="F3">3B</xref>). Length 9.3 mm, width at humeri 1.9 mm.</p><p>Body black. Pronotum, elytra and scutellum dark red. Surface covered with decumbent red pubescence (Fig. <xref ref-type="fig" rid="F3">3B</xref>).</p><p>Eyes small, interocular distance about 1.6 times greater than eye diameter. Antennae flabellate, overlapping basal 2/3 length of elytra when inclined. Antennomeres III–XI lamellate; lamella of III 0.9 times as long as joint itself and rounded apically; lamellae of IV–XI pointed at apices, lamella of IX longest, 3.9 times longer than joint itself (Fig. <xref ref-type="fig" rid="F3">3B</xref>).</p><p>Pronotum square, 1.2 times wider than long. Anterior margin widely rounded and projecting anteriad, lateral margins feebly sinuate and posterior margin bisinuate; anterior angles confluent with anterior margin, posterior angles sharp and moderately projected. Scutellum trapezoidal, feebly emarginate at apex (Fig. <xref ref-type="fig" rid="F3">3B</xref>).</p><p>Elytra 3.9 times longer than humeral width. Costae I and III weak but visible along its length, IV as strong as II (Fig. <xref ref-type="fig" rid="F3">3B</xref>).</p><p>Phallus slender (Fig. <xref ref-type="fig" rid="F4">4D–F</xref>), basal part stout and distinctly narrowed towards middle in dorsal and ventral views (Fig. <xref ref-type="fig" rid="F4">4D, E</xref>), subapical part strongly and asymmetrically inflated laterally, about 2.8 times as wide as basal part, with an oval ventral-cavity, apical part nearly parallel-sided, apex with a deep V-shaped notch, about 0.19 times as wide as subapical part; basal 1/3 part stout and curved ventrally in lateral view (Fig. <xref ref-type="fig" rid="F4">4F</xref>), subapical part moderately inflated ventrally, apical part distinctly expanded ventrally, with a tapered lamella.</p></tp:treatment-sec><tp:treatment-sec sec-type="distribution" id="SECID0EXOAE"><title>Distribution</title><p><bold>(Fig. <xref ref-type="fig" rid="F2">2</xref>).</bold> China (Zhejiang).</p></tp:treatment-sec><tp:treatment-sec><!--Section generated to contain objects referenced in tp:taxon-treatment.--><fig id="F3" position="float" orientation="portrait"><object-id xmlns:xlink="http://www.w3.org/1999/xlink" content-type="doi" xlink:type="simple">10.3897/zookeys.1208.125938.figure3</object-id><object-id xmlns:xlink="http://www.w3.org/1999/xlink" content-type="arpha" xlink:type="simple">F3D080F0-43C0-52A3-A465-B9C315C4DBD9</object-id><label>Figure 3.</label><caption><p>Habitus, dorsal views of <italic><tp:taxon-name><tp:taxon-name-part taxon-name-part-type="genus" reg="Macrolycus">Macrolycus</tp:taxon-name-part><tp:taxon-name-part taxon-name-part-type="species" reg="guangxiensis">guangxiensis</tp:taxon-name-part></tp:taxon-name></italic> Li, Bocak &amp; Pang, 2015 (<bold>A</bold>) and <italic><tp:taxon-name><tp:taxon-name-part taxon-name-part-type="genus" reg="Macrolycus">M.</tp:taxon-name-part><tp:taxon-name-part taxon-name-part-type="species" reg="expansus">expansus</tp:taxon-name-part></tp:taxon-name></italic> sp. nov (<bold>B</bold>). <bold>A</bold> female <bold>B</bold> male. Scale bars: 1.0 mm.</p></caption><graphic xmlns:xlink="http://www.w3.org/1999/xlink" xlink:href="zookeys-1208-315_article-125938__-g003.jpg" position="float" orientation="portrait" xlink:type="simple" id="oo_1106281.jpg"><uri content-type="original_file" xlink:type="simple">https://binary.pensoft.net/fig/1106281</uri></graphic></fig><fig id="F4" position="float" orientation="portrait"><object-id xmlns:xlink="http://www.w3.org/1999/xlink" content-type="doi" xlink:type="simple">10.3897/zookeys.1208.125938.figure4</object-id><object-id xmlns:xlink="http://www.w3.org/1999/xlink" content-type="arpha" xlink:type="simple">50182CBC-FBE1-50BD-AE2D-E5D6B490E473</object-id><label>Figure 4.</label><caption><p>Aedeagi of <italic><tp:taxon-name><tp:taxon-name-part taxon-name-part-type="genus" reg="Macrolycus">Macrolycus</tp:taxon-name-part><tp:taxon-name-part taxon-name-part-type="species" reg="guangxiensis">guangxiensis</tp:taxon-name-part></tp:taxon-name></italic> Li, Bocak &amp; Pang, 2015 (<bold>A–C</bold>) and <italic><tp:taxon-name><tp:taxon-name-part taxon-name-part-type="genus" reg="Macrolycus">M.</tp:taxon-name-part><tp:taxon-name-part taxon-name-part-type="species" reg="expansus">expansus</tp:taxon-name-part></tp:taxon-name></italic> sp. nov. (<bold>D–F</bold>) <bold>A, D</bold> dorsal views <bold>B, E</bold> ventral views <bold>C, F</bold> lateral views. Scale bars: 1.0 mm.</p></caption><graphic xmlns:xlink="http://www.w3.org/1999/xlink" xlink:href="zookeys-1208-315_article-125938__-g004.jpg" position="float" orientation="portrait" xlink:type="simple" id="oo_1106282.jpg"><uri content-type="original_file" xlink:type="simple">https://binary.pensoft.net/fig/1106282</uri></graphic></fig><fig id="F2" position="float" orientation="portrait"><object-id xmlns:xlink="http://www.w3.org/1999/xlink" content-type="doi" xlink:type="simple">10.3897/zookeys.1208.125938.figure2</object-id><object-id xmlns:xlink="http://www.w3.org/1999/xlink" content-type="arpha" xlink:type="simple">798EB632-5B5C-5985-9542-AC20A11059B9</object-id><label>Figure 2.</label><caption><p>Distribution map of the <italic><tp:taxon-name><tp:taxon-name-part taxon-name-part-type="genus" reg="Macrolycus">Macrolycus</tp:taxon-name-part><tp:taxon-name-part taxon-name-part-type="species" reg="ligulatus">ligulatus</tp:taxon-name-part></tp:taxon-name></italic> species-group in the world.</p></caption><graphic xmlns:xlink="http://www.w3.org/1999/xlink" xlink:href="zookeys-1208-315_article-125938__-g002.jpg" position="float" orientation="portrait" xlink:type="simple" id="oo_1106280.jpg"><uri content-type="original_file" xlink:type="simple">https://binary.pensoft.net/fig/1106280</uri></graphic></fig></tp:treatment-sec><ref-list><ref id="B10"><mixed-citation xmlns:xlink="http://www.w3.org/1999/xlink" xlink:type="simple"><person-group><name name-style="western"><surname>Li</surname><given-names>Y</given-names></name><name name-style="western"><surname>Bocak</surname><given-names>L</given-names></name><name name-style="western"><surname>Pang</surname><given-names>H</given-names></name></person-group> (<year>2015</year>) <article-title>Molecular phylogeny of <italic><tp:taxon-name><tp:taxon-name-part taxon-name-part-type="genus">Macrolycus</tp:taxon-name-part></tp:taxon-name></italic> (<tp:taxon-name><tp:taxon-name-part taxon-name-part-type="order">Coleoptera</tp:taxon-name-part></tp:taxon-name>: <tp:taxon-name><tp:taxon-name-part taxon-name-part-type="family">Lycidae</tp:taxon-name-part></tp:taxon-name>) with description of new species from China.</article-title><source>Entomological Science</source><volume>18</volume>(<issue>3</issue>): <fpage>319</fpage>–<lpage>329</lpage>. <ext-link xlink:href="10.1111/ens.12133" ext-link-type="doi" xlink:type="simple">https://doi.org/10.1111/ens.12133</ext-link></mixed-citation></ref></ref-list></tp:taxon-treatment>
