# Supplementary material for: ﻿Five new species of the Macrolycusligulatus species-group from China (Coleoptera, Lycidae)
Source: Zookeys. 2024 Aug 1;1208:315–30. doi: 10.3897/zookeys.1208.125938 (PMC11310577; doi:10.3897/zookeys.1208.125938)
Supplement: XML Treatment for Macrolycus quartus [file zookeys.1208.125938-treatment3.xml]

<!DOCTYPE tp:taxon-treatment
  PUBLIC "-//TaxonX//DTD Taxonomic Treatment Publishing DTD v0 20100105//EN" "tax-treatment-NSO.dtd">
<tp:taxon-treatment xmlns:tp="http://www.plazi.org/taxpub"><tp:treatment-meta><kwd-group><label>Taxon classification</label><kwd>
                <named-content content-type="kingdom">Animalia</named-content>
              </kwd><kwd>
                <named-content content-type="order">Coleoptera</named-content>
              </kwd><kwd>
                <named-content content-type="family">Lycidae</named-content>
              </kwd></kwd-group><mixed-citation publication-type="journal"><person-group><name><surname>Du</surname><given-names>Ruolan</given-names></name><name><surname>Yang</surname><given-names>Yuxia</given-names></name><name><surname>Yang</surname><given-names>Xingke</given-names></name><name><surname>Liu</surname><given-names>Haoyu</given-names></name></person-group><article-title>﻿Five new species of the <italic><tp:taxon-name><tp:taxon-name-part taxon-name-part-type="genus" reg="Macrolycus">Macrolycus</tp:taxon-name-part><tp:taxon-name-part taxon-name-part-type="species" reg="ligulatus">ligulatus</tp:taxon-name-part></tp:taxon-name></italic> species-group from China (<tp:taxon-name><tp:taxon-name-part taxon-name-part-type="order">Coleoptera</tp:taxon-name-part></tp:taxon-name>, <tp:taxon-name><tp:taxon-name-part taxon-name-part-type="family">Lycidae</tp:taxon-name-part></tp:taxon-name>)</article-title><source>Zookeys</source><day>01</day><month>08</month><year>2024</year><volume>1208</volume><fpage>315</fpage><lpage>330</lpage><pub-id pub-id-type="doi">10.3897/zookeys.1208.125938</pub-id></mixed-citation></tp:treatment-meta><tp:nomenclature><label>﻿</label><tp:taxon-name>
              <object-id xmlns:xlink="http://www.w3.org/1999/xlink" content-type="arpha" xlink:type="simple">F00F8690-CB1F-5416-B2B7-D12284C81814</object-id>
              <tp:taxon-name-part taxon-name-part-type="genus" reg="Macrolycus">Macrolycus</tp:taxon-name-part>
              <tp:taxon-name-part taxon-name-part-type="species" reg="quartus">quartus</tp:taxon-name-part>
              <object-id xmlns:xlink="http://www.w3.org/1999/xlink" content-type="zoobank" xlink:type="simple">https://zoobank.org/809EBD56-644B-416A-B944-6A8E12A3F738</object-id>
            </tp:taxon-name><tp:taxon-authority>Y. Yang, Du &amp; Liu</tp:taxon-authority><tp:taxon-status xmlns:xlink="http://www.w3.org/1999/xlink" xlink:type="simple">sp. nov.</tp:taxon-status><xref ref-type="fig" rid="F5">Figs 5A, B</xref><xref ref-type="fig" rid="F6">, 6A–C</xref></tp:nomenclature><tp:treatment-sec sec-type="diagnosis" id="SECID0EWQAE"><title>Diagnosis.</title><p>The species resembles <italic><tp:taxon-name><tp:taxon-name-part taxon-name-part-type="genus" reg="Macrolycus">M.</tp:taxon-name-part><tp:taxon-name-part taxon-name-part-type="species" reg="praecellens">praecellens</tp:taxon-name-part></tp:taxon-name></italic> Kazantsev, 1993, but can be distinguished from the latter by the following characters: lamellae of antennomeres III and IV obtuse at apices (Fig. <xref ref-type="fig" rid="F5">5A</xref>); phallus integrally stout (Fig. <xref ref-type="fig" rid="F6">6A–C</xref>), apical part relatively long and moderately expanded ventrally in lateral view (Fig. <xref ref-type="fig" rid="F6">6C</xref>). In contrast, in <italic><tp:taxon-name><tp:taxon-name-part taxon-name-part-type="genus" reg="Macrolycus">M.</tp:taxon-name-part><tp:taxon-name-part taxon-name-part-type="species" reg="praecellens">praecellens</tp:taxon-name-part></tp:taxon-name></italic>, lamellae of antennomeres III and IV are acute at apices (<xref ref-type="bibr" rid="B2">Kazantsev 1993</xref>: fig. 13); phallus is integrally slender, apical part is relatively short and strongly expanded ventrally in lateral view (<xref ref-type="bibr" rid="B2">Kazantsev 1993</xref>: fig. 12).</p><fig id="F5" position="float" orientation="portrait"><object-id xmlns:xlink="http://www.w3.org/1999/xlink" content-type="doi" xlink:type="simple">10.3897/zookeys.1208.125938.figure5</object-id><object-id xmlns:xlink="http://www.w3.org/1999/xlink" content-type="arpha" xlink:type="simple">4D379700-C7E3-5C79-B5B3-E2FFEB4025F1</object-id><label>Figure 5.</label><caption><p>Habitus (dorsal views) of <italic><tp:taxon-name><tp:taxon-name-part taxon-name-part-type="genus" reg="Macrolycus">Macrolycus</tp:taxon-name-part><tp:taxon-name-part taxon-name-part-type="species" reg="quartus">quartus</tp:taxon-name-part></tp:taxon-name></italic> sp. nov. (<bold>A, B</bold>) and <italic><tp:taxon-name><tp:taxon-name-part taxon-name-part-type="genus" reg="Macrolycus">M.</tp:taxon-name-part><tp:taxon-name-part taxon-name-part-type="species" reg="costus">costus</tp:taxon-name-part></tp:taxon-name></italic> sp. nov. (<bold>C, D</bold>) <bold>A, C</bold> males <bold>B, D</bold> females. Scale bars: 1.0 mm.</p></caption><graphic xmlns:xlink="http://www.w3.org/1999/xlink" xlink:href="zookeys-1208-315_article-125938__-g005.jpg" position="float" orientation="portrait" xlink:type="simple" id="oo_1106283.jpg"><uri content-type="original_file" xlink:type="simple">https://binary.pensoft.net/fig/1106283</uri></graphic></fig><fig id="F6" position="float" orientation="portrait"><object-id xmlns:xlink="http://www.w3.org/1999/xlink" content-type="doi" xlink:type="simple">10.3897/zookeys.1208.125938.figure6</object-id><object-id xmlns:xlink="http://www.w3.org/1999/xlink" content-type="arpha" xlink:type="simple">B44A60DD-E531-51FA-A982-0E9D3ECA016B</object-id><label>Figure 6.</label><caption><p>Aedeagi of <italic><tp:taxon-name><tp:taxon-name-part taxon-name-part-type="genus" reg="Macrolycus">Macrolycus</tp:taxon-name-part><tp:taxon-name-part taxon-name-part-type="species" reg="quartus">quartus</tp:taxon-name-part></tp:taxon-name></italic> sp. nov. (<bold>A–C</bold>), <italic><tp:taxon-name><tp:taxon-name-part taxon-name-part-type="genus" reg="Macrolycus">M.</tp:taxon-name-part><tp:taxon-name-part taxon-name-part-type="species" reg="costus">costus</tp:taxon-name-part></tp:taxon-name></italic> sp. nov. (<bold>D–F</bold>), <italic><tp:taxon-name><tp:taxon-name-part taxon-name-part-type="genus" reg="Macrolycus">M.</tp:taxon-name-part><tp:taxon-name-part taxon-name-part-type="species" reg="opacipennis">opacipennis</tp:taxon-name-part></tp:taxon-name></italic> sp. nov. (<bold>G–I</bold>) and <italic><tp:taxon-name><tp:taxon-name-part taxon-name-part-type="genus" reg="Macrolycus">M.</tp:taxon-name-part><tp:taxon-name-part taxon-name-part-type="species" reg="curtus">curtus</tp:taxon-name-part></tp:taxon-name></italic> sp. nov. (<bold>J–L</bold>) <bold>A, D, G, J</bold> dorsal views <bold>B, E, H, K</bold> ventral views <bold>C, F, I, L</bold> lateral views. Scale bars: 1.0 mm.</p></caption><graphic xmlns:xlink="http://www.w3.org/1999/xlink" xlink:href="zookeys-1208-315_article-125938__-g006.jpg" position="float" orientation="portrait" xlink:type="simple" id="oo_1106284.jpg"><uri content-type="original_file" xlink:type="simple">https://binary.pensoft.net/fig/1106284</uri></graphic></fig></tp:treatment-sec><tp:treatment-sec sec-type="etymology" id="SECID0EYVAE"><title>Etymology.</title><p>The specific name is derived from the Latin <italic><tp:taxon-name><tp:taxon-name-part taxon-name-part-type="genus" reg="Macrolycus"/><tp:taxon-name-part taxon-name-part-type="species" reg="quartus">quartus</tp:taxon-name-part></tp:taxon-name></italic> (the fourth), referring to its antennomere IV truncated at apex.</p></tp:treatment-sec><tp:treatment-sec sec-type="type material" id="SECID0EIWAE"><title>Type material.</title><p><bold><italic>Holotype</italic>.</bold> China: ♂ (<abbrev xmlns:xlink="http://www.w3.org/1999/xlink" content-type="institution" xlink:title="Museum of Hebei University, Baoding, China" id="ABBRID0ETWAE" xlink:type="simple">MHBU</abbrev>), Guangxi, Wuming, Damingshan, 1100 m, 27.v.2011, leg. H. Y. Liu. <bold><italic>Paratypes</italic>.</bold> 3♂9♀ (<abbrev xmlns:xlink="http://www.w3.org/1999/xlink" content-type="institution" xlink:title="Museum of Hebei University, Baoding, China" id="ABBRID0E3WAE" xlink:type="simple">MHBU</abbrev>), same data as the holotype; 3♂7♀ (<abbrev xmlns:xlink="http://www.w3.org/1999/xlink" content-type="institution" xlink:title="Museum of Hebei University, Baoding, China" id="ABBRID0EBXAE" xlink:type="simple">MHBU</abbrev>), Guangxi, Wuming, Damingshan, 1230–1422 m, 20.v.2011, leg. H. Y. Liu.</p></tp:treatment-sec><tp:treatment-sec sec-type="description" id="SECID0EGXAE"><title>Description.</title><p><bold>Male</bold> (Fig. <xref ref-type="fig" rid="F5">5A</xref>). Length 9.4–10.6 mm (10.0 mm in holotype), width at humeri 1.9–2.3 mm (2.2 mm in holotype).</p><p>Body black. Pronotum, elytra and scutellum dark red. Surface covered with decumbent red pubescence (Fig. <xref ref-type="fig" rid="F5">5A</xref>).</p><p>Eyes small, interocular distance about 2.3 times greater than eye diameter. Antennae flabellate, overlapping basal 2/3 length of elytra when inclined. Antennomere III triangular and obtuse apically, about 2.5 times longer than wide; IV–XI lamellate, lamella of IV apically obtuse and lamellae of V–XI pointed at apices; lamella of IX longest, 3.8 times longer than joint itself (Fig. <xref ref-type="fig" rid="F5">5A</xref>).</p><p>Pronotum square, 1.1 times wider than long. Anterior margin projecting anteriad and feebly emarginate at apex, lateral margins sinuate and posterior margin bisinuate; anterior angles rounded, posterior angles sharp and sharply projected. Scutellum trapezoidal, feebly emarginate at apex (Fig. <xref ref-type="fig" rid="F5">5A</xref>).</p><p>Elytra 3.8 times longer than humeral width. Costa I weak, II as strong as IV, and III weak and visible only at humeri (Fig. <xref ref-type="fig" rid="F5">5A</xref>).</p><p>Phallus slender (Fig. <xref ref-type="fig" rid="F6">6A–C</xref>), nearly parallel-sided basally in dorsal and ventral views (Fig. <xref ref-type="fig" rid="F6">6A, B</xref>), subapical part moderately and asymmetrically inflated laterally, about 1.89 times as wide as basal part, with an oval ventral-cavity, apical part progressively expanded distad, apex with a shallow V-shaped notch, about 0.54 times as wide as subapical part; basal 1/3 part feebly curved ventrally in lateral view (Fig. <xref ref-type="fig" rid="F6">6C</xref>), subapical part inflated ventrally, apical part moderately expanded ventrally, with a square lamella.</p><p><bold>Female</bold> (Fig. <xref ref-type="fig" rid="F5">5B</xref>). Similar to male, but larger in body size. Length 11.5–13.9 mm, width at humeri 2.7–3.3 mm. Antennae serrate and shorter, overlapping elytral mid-length when inclined. Pronotum 1.2 times wider than long, anterior angles obtuse-angled.</p></tp:treatment-sec><tp:treatment-sec sec-type="distribution" id="SECID0EAZAE"><title>Distribution</title><p><bold>(Fig. <xref ref-type="fig" rid="F2">2</xref>).</bold> China (Guangxi).</p></tp:treatment-sec><tp:treatment-sec><!--Section generated to contain objects referenced in tp:taxon-treatment.--><fig id="F2" position="float" orientation="portrait"><object-id xmlns:xlink="http://www.w3.org/1999/xlink" content-type="doi" xlink:type="simple">10.3897/zookeys.1208.125938.figure2</object-id><object-id xmlns:xlink="http://www.w3.org/1999/xlink" content-type="arpha" xlink:type="simple">798EB632-5B5C-5985-9542-AC20A11059B9</object-id><label>Figure 2.</label><caption><p>Distribution map of the <italic><tp:taxon-name><tp:taxon-name-part taxon-name-part-type="genus" reg="Macrolycus">Macrolycus</tp:taxon-name-part><tp:taxon-name-part taxon-name-part-type="species" reg="ligulatus">ligulatus</tp:taxon-name-part></tp:taxon-name></italic> species-group in the world.</p></caption><graphic xmlns:xlink="http://www.w3.org/1999/xlink" xlink:href="zookeys-1208-315_article-125938__-g002.jpg" position="float" orientation="portrait" xlink:type="simple" id="oo_1106280.jpg"><uri content-type="original_file" xlink:type="simple">https://binary.pensoft.net/fig/1106280</uri></graphic></fig></tp:treatment-sec><ref-list><ref id="B2"><mixed-citation xmlns:xlink="http://www.w3.org/1999/xlink" xlink:type="simple"><person-group><name name-style="western"><surname>Kazantsev</surname><given-names>SV</given-names></name></person-group> (<year>1993</year>) <article-title>Lycides nouveaux ou peu connus de l’Indochine (<tp:taxon-name><tp:taxon-name-part taxon-name-part-type="order">Coleoptera</tp:taxon-name-part></tp:taxon-name>).</article-title><source>Bulletin du Muséum National d’Histoire Naturelle</source><volume>15</volume>(<issue>4</issue>): <fpage>49</fpage>–<lpage>68</lpage>.</mixed-citation></ref></ref-list></tp:taxon-treatment>
