# Supplementary material for: ﻿Five new species of the Macrolycusligulatus species-group from China (Coleoptera, Lycidae)
Source: Zookeys. 2024 Aug 1;1208:315–30. doi: 10.3897/zookeys.1208.125938 (PMC11310577; doi:10.3897/zookeys.1208.125938)
Supplement: XML Treatment for Macrolycus costus [file zookeys.1208.125938-treatment4.xml]

<!DOCTYPE tp:taxon-treatment
  PUBLIC "-//TaxonX//DTD Taxonomic Treatment Publishing DTD v0 20100105//EN" "tax-treatment-NSO.dtd">
<tp:taxon-treatment xmlns:tp="http://www.plazi.org/taxpub"><tp:treatment-meta><kwd-group><label>Taxon classification</label><kwd>
                <named-content content-type="kingdom">Animalia</named-content>
              </kwd><kwd>
                <named-content content-type="order">Coleoptera</named-content>
              </kwd><kwd>
                <named-content content-type="family">Lycidae</named-content>
              </kwd></kwd-group><mixed-citation publication-type="journal"><person-group><name><surname>Du</surname><given-names>Ruolan</given-names></name><name><surname>Yang</surname><given-names>Yuxia</given-names></name><name><surname>Yang</surname><given-names>Xingke</given-names></name><name><surname>Liu</surname><given-names>Haoyu</given-names></name></person-group><article-title>﻿Five new species of the <italic><tp:taxon-name><tp:taxon-name-part taxon-name-part-type="genus" reg="Macrolycus">Macrolycus</tp:taxon-name-part><tp:taxon-name-part taxon-name-part-type="species" reg="ligulatus">ligulatus</tp:taxon-name-part></tp:taxon-name></italic> species-group from China (<tp:taxon-name><tp:taxon-name-part taxon-name-part-type="order">Coleoptera</tp:taxon-name-part></tp:taxon-name>, <tp:taxon-name><tp:taxon-name-part taxon-name-part-type="family">Lycidae</tp:taxon-name-part></tp:taxon-name>)</article-title><source>Zookeys</source><day>01</day><month>08</month><year>2024</year><volume>1208</volume><fpage>315</fpage><lpage>330</lpage><pub-id pub-id-type="doi">10.3897/zookeys.1208.125938</pub-id></mixed-citation></tp:treatment-meta><tp:nomenclature><label>﻿</label><tp:taxon-name>
              <object-id xmlns:xlink="http://www.w3.org/1999/xlink" content-type="arpha" xlink:type="simple">A9B4FA5F-79D1-51F9-897C-E3AD74EE9A2C</object-id>
              <tp:taxon-name-part taxon-name-part-type="genus" reg="Macrolycus">Macrolycus</tp:taxon-name-part>
              <tp:taxon-name-part taxon-name-part-type="species" reg="costus">costus</tp:taxon-name-part>
              <object-id xmlns:xlink="http://www.w3.org/1999/xlink" content-type="zoobank" xlink:type="simple">https://zoobank.org/C4DA9323-4AE2-4625-872F-9FEC27E2B12E</object-id>
            </tp:taxon-name><tp:taxon-authority>Y. Yang, Du &amp; Liu</tp:taxon-authority><tp:taxon-status xmlns:xlink="http://www.w3.org/1999/xlink" xlink:type="simple">sp. nov.</tp:taxon-status><xref ref-type="fig" rid="F5">Figs 5C, D</xref><xref ref-type="fig" rid="F6">, 6D–F</xref></tp:nomenclature><tp:treatment-sec sec-type="diagnosis" id="SECID0E61AE"><title>Diagnosis.</title><p>The species resembles <italic><tp:taxon-name><tp:taxon-name-part taxon-name-part-type="genus" reg="Macrolycus">M.</tp:taxon-name-part><tp:taxon-name-part taxon-name-part-type="species" reg="guangxiensis">guangxiensis</tp:taxon-name-part></tp:taxon-name></italic>, but differs in the male antennae overlapping basal 2/3 length of elytra when inclined and a strong elytral costa III (Fig. <xref ref-type="fig" rid="F5">5C</xref>), phallus extremely slender at basal part in ventral view (Fig. <xref ref-type="fig" rid="F6">6D</xref>). Unlike in <italic><tp:taxon-name><tp:taxon-name-part taxon-name-part-type="genus" reg="Macrolycus">M.</tp:taxon-name-part><tp:taxon-name-part taxon-name-part-type="species" reg="guangxiensis">guangxiensis</tp:taxon-name-part></tp:taxon-name></italic>, the male antennae only reach elytral mid-length, elytral costa III is usually weak (<xref ref-type="bibr" rid="B10">Li et al. 2015</xref>: fig. 9), and phallus is relatively stout basally in ventral view (<xref ref-type="bibr" rid="B10">Li et al. 2015</xref>: fig. 29).</p></tp:treatment-sec><tp:treatment-sec sec-type="etymology" id="SECID0EL3AE"><title>Etymology.</title><p>The specific name is derived from the Latin <italic>costa</italic> (a rib), referring to its strong elytral costae III.</p></tp:treatment-sec><tp:treatment-sec sec-type="type material" id="SECID0ET3AE"><title>Type material.</title><p><bold><italic>Holotype</italic>.</bold> China: ♂ (<abbrev xmlns:xlink="http://www.w3.org/1999/xlink" content-type="institution" xlink:title="Museum of Hebei University, Baoding, China" id="ABBRID0E53AE" xlink:type="simple">MHBU</abbrev>), Guangxi, Wuming, Damingshan, 1100 m, 27.v. 2011, leg. H. Y. Liu. <bold><italic>Paratypes</italic>.</bold> 3♂4♀ (<abbrev xmlns:xlink="http://www.w3.org/1999/xlink" content-type="institution" xlink:title="Museum of Hebei University, Baoding, China" id="ABBRID0EH4AE" xlink:type="simple">MHBU</abbrev>), same data as the holotype.</p></tp:treatment-sec><tp:treatment-sec sec-type="description" id="SECID0EM4AE"><title>Description.</title><p><bold>Male</bold> (Fig. <xref ref-type="fig" rid="F5">5C</xref>). Length 12.4 mm, width at humeri 2.8 mm.</p><p>Body black. Pronotum, elytra and scutellum red. Costae of elytra orange red. Surface covered with decumbent red pubescence (Fig. <xref ref-type="fig" rid="F5">5C</xref>).</p><p>Eyes small, interocular distance about 1.6 times greater than eye diameter. Antennae flabellate, overlapping basal 2/3 length of elytra when inclined. Antennomeres III–XI lamellate, lamellae pointed at apices; lamella of III 0.6 times as long as joint itself; lamella of VIII longest, 4.2 times longer than joint itself (Fig. <xref ref-type="fig" rid="F5">5C</xref>).</p><p>Pronotum square, 1.1 times wider than long. Anterior margin widely rounded, lateral margins strongly sinuate and posterior margin bisinuate; anterior angles obtuse-angled, posterior angles sharp and moderately projected. Scutellum trapezoidal, straight at apex (Fig. <xref ref-type="fig" rid="F5">5C</xref>).</p><p>Elytra 3.6 times longer than humeral width. Costa I as strong as II, III and IV (Fig. <xref ref-type="fig" rid="F5">5C</xref>).</p><p>Phallus slender (Fig. <xref ref-type="fig" rid="F6">6D–F</xref>), basal part parallel-sided in dorsal and ventral views (Fig. <xref ref-type="fig" rid="F6">6D, E</xref>), subapical part strongly and asymmetrically inflated laterally, about twice as wide as basal part, with a fusiform ventral-cavity, apical part progressively narrowed distad, apex with a shallow V-shaped notch, about 0.46 times as wide as subapical part; basal 1/4 part curved ventrally in lateral view (Fig. <xref ref-type="fig" rid="F6">6F</xref>), subapical part moderately inflated ventrally, apical part moderately expanded ventrally, and with a tapered lamella.</p><p><bold>Female</bold> (Fig. <xref ref-type="fig" rid="F6">6D</xref>). Similar to males, but larger in body size. Length 17.0–18.2 mm, width at humeri 4.0–4.5 mm. Antennae serrate and shorter, overlapping elytral mid-length when inclined. Pronotum 1.3 times wider than long, anterior angles obtuse-angled. Elytra 3.4 times longer than humeral width.</p></tp:treatment-sec><tp:treatment-sec sec-type="distribution" id="SECID0EG6AE"><title>Distribution</title><p><bold>(Fig. <xref ref-type="fig" rid="F2">2</xref>).</bold> China (Guangxi).</p></tp:treatment-sec><tp:treatment-sec><!--Section generated to contain objects referenced in tp:taxon-treatment.--><fig id="F5" position="float" orientation="portrait"><object-id xmlns:xlink="http://www.w3.org/1999/xlink" content-type="doi" xlink:type="simple">10.3897/zookeys.1208.125938.figure5</object-id><object-id xmlns:xlink="http://www.w3.org/1999/xlink" content-type="arpha" xlink:type="simple">4D379700-C7E3-5C79-B5B3-E2FFEB4025F1</object-id><label>Figure 5.</label><caption><p>Habitus (dorsal views) of <italic><tp:taxon-name><tp:taxon-name-part taxon-name-part-type="genus" reg="Macrolycus">Macrolycus</tp:taxon-name-part><tp:taxon-name-part taxon-name-part-type="species" reg="quartus">quartus</tp:taxon-name-part></tp:taxon-name></italic> sp. nov. (<bold>A, B</bold>) and <italic><tp:taxon-name><tp:taxon-name-part taxon-name-part-type="genus" reg="Macrolycus">M.</tp:taxon-name-part><tp:taxon-name-part taxon-name-part-type="species" reg="costus">costus</tp:taxon-name-part></tp:taxon-name></italic> sp. nov. (<bold>C, D</bold>) <bold>A, C</bold> males <bold>B, D</bold> females. Scale bars: 1.0 mm.</p></caption><graphic xmlns:xlink="http://www.w3.org/1999/xlink" xlink:href="zookeys-1208-315_article-125938__-g005.jpg" position="float" orientation="portrait" xlink:type="simple" id="oo_1106283.jpg"><uri content-type="original_file" xlink:type="simple">https://binary.pensoft.net/fig/1106283</uri></graphic></fig><fig id="F6" position="float" orientation="portrait"><object-id xmlns:xlink="http://www.w3.org/1999/xlink" content-type="doi" xlink:type="simple">10.3897/zookeys.1208.125938.figure6</object-id><object-id xmlns:xlink="http://www.w3.org/1999/xlink" content-type="arpha" xlink:type="simple">B44A60DD-E531-51FA-A982-0E9D3ECA016B</object-id><label>Figure 6.</label><caption><p>Aedeagi of <italic><tp:taxon-name><tp:taxon-name-part taxon-name-part-type="genus" reg="Macrolycus">Macrolycus</tp:taxon-name-part><tp:taxon-name-part taxon-name-part-type="species" reg="quartus">quartus</tp:taxon-name-part></tp:taxon-name></italic> sp. nov. (<bold>A–C</bold>), <italic><tp:taxon-name><tp:taxon-name-part taxon-name-part-type="genus" reg="Macrolycus">M.</tp:taxon-name-part><tp:taxon-name-part taxon-name-part-type="species" reg="costus">costus</tp:taxon-name-part></tp:taxon-name></italic> sp. nov. (<bold>D–F</bold>), <italic><tp:taxon-name><tp:taxon-name-part taxon-name-part-type="genus" reg="Macrolycus">M.</tp:taxon-name-part><tp:taxon-name-part taxon-name-part-type="species" reg="opacipennis">opacipennis</tp:taxon-name-part></tp:taxon-name></italic> sp. nov. (<bold>G–I</bold>) and <italic><tp:taxon-name><tp:taxon-name-part taxon-name-part-type="genus" reg="Macrolycus">M.</tp:taxon-name-part><tp:taxon-name-part taxon-name-part-type="species" reg="curtus">curtus</tp:taxon-name-part></tp:taxon-name></italic> sp. nov. (<bold>J–L</bold>) <bold>A, D, G, J</bold> dorsal views <bold>B, E, H, K</bold> ventral views <bold>C, F, I, L</bold> lateral views. Scale bars: 1.0 mm.</p></caption><graphic xmlns:xlink="http://www.w3.org/1999/xlink" xlink:href="zookeys-1208-315_article-125938__-g006.jpg" position="float" orientation="portrait" xlink:type="simple" id="oo_1106284.jpg"><uri content-type="original_file" xlink:type="simple">https://binary.pensoft.net/fig/1106284</uri></graphic></fig><fig id="F2" position="float" orientation="portrait"><object-id xmlns:xlink="http://www.w3.org/1999/xlink" content-type="doi" xlink:type="simple">10.3897/zookeys.1208.125938.figure2</object-id><object-id xmlns:xlink="http://www.w3.org/1999/xlink" content-type="arpha" xlink:type="simple">798EB632-5B5C-5985-9542-AC20A11059B9</object-id><label>Figure 2.</label><caption><p>Distribution map of the <italic><tp:taxon-name><tp:taxon-name-part taxon-name-part-type="genus" reg="Macrolycus">Macrolycus</tp:taxon-name-part><tp:taxon-name-part taxon-name-part-type="species" reg="ligulatus">ligulatus</tp:taxon-name-part></tp:taxon-name></italic> species-group in the world.</p></caption><graphic xmlns:xlink="http://www.w3.org/1999/xlink" xlink:href="zookeys-1208-315_article-125938__-g002.jpg" position="float" orientation="portrait" xlink:type="simple" id="oo_1106280.jpg"><uri content-type="original_file" xlink:type="simple">https://binary.pensoft.net/fig/1106280</uri></graphic></fig></tp:treatment-sec><ref-list><ref id="B10"><mixed-citation xmlns:xlink="http://www.w3.org/1999/xlink" xlink:type="simple"><person-group><name name-style="western"><surname>Li</surname><given-names>Y</given-names></name><name name-style="western"><surname>Bocak</surname><given-names>L</given-names></name><name name-style="western"><surname>Pang</surname><given-names>H</given-names></name></person-group> (<year>2015</year>) <article-title>Molecular phylogeny of <italic><tp:taxon-name><tp:taxon-name-part taxon-name-part-type="genus">Macrolycus</tp:taxon-name-part></tp:taxon-name></italic> (<tp:taxon-name><tp:taxon-name-part taxon-name-part-type="order">Coleoptera</tp:taxon-name-part></tp:taxon-name>: <tp:taxon-name><tp:taxon-name-part taxon-name-part-type="family">Lycidae</tp:taxon-name-part></tp:taxon-name>) with description of new species from China.</article-title><source>Entomological Science</source><volume>18</volume>(<issue>3</issue>): <fpage>319</fpage>–<lpage>329</lpage>. <ext-link xlink:href="10.1111/ens.12133" ext-link-type="doi" xlink:type="simple">https://doi.org/10.1111/ens.12133</ext-link></mixed-citation></ref></ref-list></tp:taxon-treatment>
