# Supplementary material for: ﻿Five new species of the Macrolycusligulatus species-group from China (Coleoptera, Lycidae)
Source: Zookeys. 2024 Aug 1;1208:315–30. doi: 10.3897/zookeys.1208.125938 (PMC11310577; doi:10.3897/zookeys.1208.125938)
Supplement: XML Treatment for Macrolycus opacipennis [file zookeys.1208.125938-treatment5.xml]

<!DOCTYPE tp:taxon-treatment
  PUBLIC "-//TaxonX//DTD Taxonomic Treatment Publishing DTD v0 20100105//EN" "tax-treatment-NSO.dtd">
<tp:taxon-treatment xmlns:tp="http://www.plazi.org/taxpub"><tp:treatment-meta><kwd-group><label>Taxon classification</label><kwd>
                <named-content content-type="kingdom">Animalia</named-content>
              </kwd><kwd>
                <named-content content-type="order">Coleoptera</named-content>
              </kwd><kwd>
                <named-content content-type="family">Lycidae</named-content>
              </kwd></kwd-group><mixed-citation publication-type="journal"><person-group><name><surname>Du</surname><given-names>Ruolan</given-names></name><name><surname>Yang</surname><given-names>Yuxia</given-names></name><name><surname>Yang</surname><given-names>Xingke</given-names></name><name><surname>Liu</surname><given-names>Haoyu</given-names></name></person-group><article-title>﻿Five new species of the <italic><tp:taxon-name><tp:taxon-name-part taxon-name-part-type="genus" reg="Macrolycus">Macrolycus</tp:taxon-name-part><tp:taxon-name-part taxon-name-part-type="species" reg="ligulatus">ligulatus</tp:taxon-name-part></tp:taxon-name></italic> species-group from China (<tp:taxon-name><tp:taxon-name-part taxon-name-part-type="order">Coleoptera</tp:taxon-name-part></tp:taxon-name>, <tp:taxon-name><tp:taxon-name-part taxon-name-part-type="family">Lycidae</tp:taxon-name-part></tp:taxon-name>)</article-title><source>Zookeys</source><day>01</day><month>08</month><year>2024</year><volume>1208</volume><fpage>315</fpage><lpage>330</lpage><pub-id pub-id-type="doi">10.3897/zookeys.1208.125938</pub-id></mixed-citation></tp:treatment-meta><tp:nomenclature><label>﻿</label><tp:taxon-name>
              <object-id xmlns:xlink="http://www.w3.org/1999/xlink" content-type="arpha" xlink:type="simple">8C86DBAB-936D-5296-BAD2-F8A9882D7798</object-id>
              <tp:taxon-name-part taxon-name-part-type="genus" reg="Macrolycus">Macrolycus</tp:taxon-name-part>
              <tp:taxon-name-part taxon-name-part-type="species" reg="opacipennis">opacipennis</tp:taxon-name-part>
              <object-id xmlns:xlink="http://www.w3.org/1999/xlink" content-type="zoobank" xlink:type="simple">https://zoobank.org/559D7E0F-0505-4958-A098-D8D381CD8480</object-id>
            </tp:taxon-name><tp:taxon-authority>Y. Yang, Du &amp; Liu</tp:taxon-authority><tp:taxon-status xmlns:xlink="http://www.w3.org/1999/xlink" xlink:type="simple">sp. nov.</tp:taxon-status><xref ref-type="fig" rid="F6">Figs 6G–I</xref><xref ref-type="fig" rid="F7">, 7A, B</xref></tp:nomenclature><tp:treatment-sec sec-type="diagnosis" id="SECID0EGBAG"><title>Diagnosis.</title><p>This species differs from all others of the <italic><tp:taxon-name><tp:taxon-name-part taxon-name-part-type="genus" reg="Macrolycus">M.</tp:taxon-name-part><tp:taxon-name-part taxon-name-part-type="species" reg="ligulatus">ligulatus</tp:taxon-name-part></tp:taxon-name></italic> species-group in the elytra darkened at costal intervals (Fig. <xref ref-type="fig" rid="F7">7A</xref>), while never darkened in others; basal part of phallus progressively widened towards middle in dorsal and ventral views (Fig. <xref ref-type="fig" rid="F6">6G, H</xref>), while narrowed towards middle or subparallel-sided in others.</p><fig id="F7" position="float" orientation="portrait"><object-id xmlns:xlink="http://www.w3.org/1999/xlink" content-type="doi" xlink:type="simple">10.3897/zookeys.1208.125938.figure7</object-id><object-id xmlns:xlink="http://www.w3.org/1999/xlink" content-type="arpha" xlink:type="simple">AAC4DB75-DBCF-572B-90E2-5D4A6AB12919</object-id><label>Figure 7.</label><caption><p>Habitus (dorsal views) of <italic><tp:taxon-name><tp:taxon-name-part taxon-name-part-type="genus" reg="Macrolycus">Macrolycus</tp:taxon-name-part><tp:taxon-name-part taxon-name-part-type="species" reg="opacipennis">opacipennis</tp:taxon-name-part></tp:taxon-name></italic> sp. nov. (<bold>A, B</bold>) and <italic><tp:taxon-name><tp:taxon-name-part taxon-name-part-type="genus" reg="Macrolycus">M.</tp:taxon-name-part><tp:taxon-name-part taxon-name-part-type="species" reg="curtus">curtus</tp:taxon-name-part></tp:taxon-name></italic> sp. nov. (<bold>C, D</bold>) <bold>A, C</bold> males <bold>B, D</bold> females. Scale bars: 1.0 mm.</p></caption><graphic xmlns:xlink="http://www.w3.org/1999/xlink" xlink:href="zookeys-1208-315_article-125938__-g007.jpg" position="float" orientation="portrait" xlink:type="simple" id="oo_1106285.jpg"><uri content-type="original_file" xlink:type="simple">https://binary.pensoft.net/fig/1106285</uri></graphic></fig></tp:treatment-sec><tp:treatment-sec sec-type="etymology" id="SECID0EKDAG"><title>Etymology.</title><p>The specific name is derived from the Latin <italic>opacus</italic> (darkened, obscure) + <italic>penna</italic> (feather), referring to its elytra darkened at costal intervals.</p></tp:treatment-sec><tp:treatment-sec sec-type="type material" id="SECID0EUDAG"><title>Type material.</title><p><bold><italic>Holotype</italic></bold>. China: ♂ (<abbrev xmlns:xlink="http://www.w3.org/1999/xlink" content-type="institution" xlink:title="Museum of Hebei University, Baoding, China" id="ABBRID0E6DAG" xlink:type="simple">MHBU</abbrev>), Ningxia, Jingyuan, Wanghuanan, 3–4.vii.2009, leg. G. D. Ren &amp; Y. B. Ba. <bold><italic>Paratype</italic>.</bold> 1 ♀ (<abbrev xmlns:xlink="http://www.w3.org/1999/xlink" content-type="institution" xlink:title="Museum of Hebei University, Baoding, China" id="ABBRID0EIEAG" xlink:type="simple">MHBU</abbrev>), same data as holotype.</p></tp:treatment-sec><tp:treatment-sec sec-type="description" id="SECID0ENEAG"><title>Description.</title><p><bold>Male</bold> (Fig. <xref ref-type="fig" rid="F7">7A</xref>). Length 12.1 mm, width at humeri 2.7 mm.</p><p>Body black. Pronotum red with a square black patch in the center of the disc, elytra red and darkened at costal intervals, and scutellum red. Surface covered with decumbent red pubescence (Fig. <xref ref-type="fig" rid="F7">7A</xref>).</p><p>Eyes small, interocular distance about twice greater than eye diameter. Antennae flabellate, overlapping basal 2/3 length of elytra when inclined. Antennomere III with minute lamella, 0.6 times as long as joint itself and apically obtuse, IV–XI lamellate, lamellae pointed at apices; lamella of IX longest, 2.9 times longer than joint itself (Fig. <xref ref-type="fig" rid="F7">7A</xref>).</p><p>Pronotum square, 1.2 times wider than long. Anterior margin widely rounded, and feebly projecting anteriad, lateral margins sinuate and posterior margin straight; anterior angles rounded, posterior angles sharp and moderately projected. Scutellum trapezoidal, emarginate at apex (Fig. <xref ref-type="fig" rid="F7">7A</xref>).</p><p>Elytra 3.7 times longer than humeral width. Costae I and II as strong as IV, and III visible only basally (Fig. <xref ref-type="fig" rid="F7">7A</xref>).</p><p>Phallus slender (Fig. <xref ref-type="fig" rid="F6">6G–I</xref>), basal part progressively widened towards middle in dorsal and ventral views (Fig. <xref ref-type="fig" rid="F6">6G, H</xref>), subapical part strongly and asymmetrically inflated laterally, about 2.2 times as wide as basal part, with an oval ventral-cavity, apical part nearly parallel-sided, apex with a deep V-shaped notch, about 0.39 times as wide as subapical part; basal 1/4 part feebly curved ventrally in lateral view (Fig. <xref ref-type="fig" rid="F6">6I</xref>), subapical part feebly inflated ventrally, apical part moderately expanded ventrally, apex with a tapered lamella.</p><p><bold>Female</bold> (Fig. <xref ref-type="fig" rid="F7">7B</xref>). Similar to male, but larger in body size. Length 13.0 mm, width at humeri 3.4 mm. Antennae serrate and shorter, overlapping basal 1/3 length of elytra when inclined. Pronotum 1.4 times wider than long. Elytra 3.0 times longer than humeral width, uncovering abdominal tergite VIII.</p></tp:treatment-sec><tp:treatment-sec sec-type="distribution" id="SECID0EHGAG"><title>Distribution</title><p><bold>(Fig. <xref ref-type="fig" rid="F2">2</xref>).</bold> China (Ningxia).</p></tp:treatment-sec><tp:treatment-sec><!--Section generated to contain objects referenced in tp:taxon-treatment.--><fig id="F6" position="float" orientation="portrait"><object-id xmlns:xlink="http://www.w3.org/1999/xlink" content-type="doi" xlink:type="simple">10.3897/zookeys.1208.125938.figure6</object-id><object-id xmlns:xlink="http://www.w3.org/1999/xlink" content-type="arpha" xlink:type="simple">B44A60DD-E531-51FA-A982-0E9D3ECA016B</object-id><label>Figure 6.</label><caption><p>Aedeagi of <italic><tp:taxon-name><tp:taxon-name-part taxon-name-part-type="genus" reg="Macrolycus">Macrolycus</tp:taxon-name-part><tp:taxon-name-part taxon-name-part-type="species" reg="quartus">quartus</tp:taxon-name-part></tp:taxon-name></italic> sp. nov. (<bold>A–C</bold>), <italic><tp:taxon-name><tp:taxon-name-part taxon-name-part-type="genus" reg="Macrolycus">M.</tp:taxon-name-part><tp:taxon-name-part taxon-name-part-type="species" reg="costus">costus</tp:taxon-name-part></tp:taxon-name></italic> sp. nov. (<bold>D–F</bold>), <italic><tp:taxon-name><tp:taxon-name-part taxon-name-part-type="genus" reg="Macrolycus">M.</tp:taxon-name-part><tp:taxon-name-part taxon-name-part-type="species" reg="opacipennis">opacipennis</tp:taxon-name-part></tp:taxon-name></italic> sp. nov. (<bold>G–I</bold>) and <italic><tp:taxon-name><tp:taxon-name-part taxon-name-part-type="genus" reg="Macrolycus">M.</tp:taxon-name-part><tp:taxon-name-part taxon-name-part-type="species" reg="curtus">curtus</tp:taxon-name-part></tp:taxon-name></italic> sp. nov. (<bold>J–L</bold>) <bold>A, D, G, J</bold> dorsal views <bold>B, E, H, K</bold> ventral views <bold>C, F, I, L</bold> lateral views. Scale bars: 1.0 mm.</p></caption><graphic xmlns:xlink="http://www.w3.org/1999/xlink" xlink:href="zookeys-1208-315_article-125938__-g006.jpg" position="float" orientation="portrait" xlink:type="simple" id="oo_1106284.jpg"><uri content-type="original_file" xlink:type="simple">https://binary.pensoft.net/fig/1106284</uri></graphic></fig><fig id="F2" position="float" orientation="portrait"><object-id xmlns:xlink="http://www.w3.org/1999/xlink" content-type="doi" xlink:type="simple">10.3897/zookeys.1208.125938.figure2</object-id><object-id xmlns:xlink="http://www.w3.org/1999/xlink" content-type="arpha" xlink:type="simple">798EB632-5B5C-5985-9542-AC20A11059B9</object-id><label>Figure 2.</label><caption><p>Distribution map of the <italic><tp:taxon-name><tp:taxon-name-part taxon-name-part-type="genus" reg="Macrolycus">Macrolycus</tp:taxon-name-part><tp:taxon-name-part taxon-name-part-type="species" reg="ligulatus">ligulatus</tp:taxon-name-part></tp:taxon-name></italic> species-group in the world.</p></caption><graphic xmlns:xlink="http://www.w3.org/1999/xlink" xlink:href="zookeys-1208-315_article-125938__-g002.jpg" position="float" orientation="portrait" xlink:type="simple" id="oo_1106280.jpg"><uri content-type="original_file" xlink:type="simple">https://binary.pensoft.net/fig/1106280</uri></graphic></fig></tp:treatment-sec></tp:taxon-treatment>
