# Supplementary material for: ﻿Five new species of the Macrolycusligulatus species-group from China (Coleoptera, Lycidae)
Source: Zookeys. 2024 Aug 1;1208:315–30. doi: 10.3897/zookeys.1208.125938 (PMC11310577; doi:10.3897/zookeys.1208.125938)
Supplement: XML Treatment for Macrolycus curtus [file zookeys.1208.125938-treatment6.xml]

<!DOCTYPE tp:taxon-treatment
  PUBLIC "-//TaxonX//DTD Taxonomic Treatment Publishing DTD v0 20100105//EN" "tax-treatment-NSO.dtd">
<tp:taxon-treatment xmlns:tp="http://www.plazi.org/taxpub"><tp:treatment-meta><kwd-group><label>Taxon classification</label><kwd>
                <named-content content-type="kingdom">Animalia</named-content>
              </kwd><kwd>
                <named-content content-type="order">Coleoptera</named-content>
              </kwd><kwd>
                <named-content content-type="family">Lycidae</named-content>
              </kwd></kwd-group><mixed-citation publication-type="journal"><person-group><name><surname>Du</surname><given-names>Ruolan</given-names></name><name><surname>Yang</surname><given-names>Yuxia</given-names></name><name><surname>Yang</surname><given-names>Xingke</given-names></name><name><surname>Liu</surname><given-names>Haoyu</given-names></name></person-group><article-title>﻿Five new species of the <italic><tp:taxon-name><tp:taxon-name-part taxon-name-part-type="genus" reg="Macrolycus">Macrolycus</tp:taxon-name-part><tp:taxon-name-part taxon-name-part-type="species" reg="ligulatus">ligulatus</tp:taxon-name-part></tp:taxon-name></italic> species-group from China (<tp:taxon-name><tp:taxon-name-part taxon-name-part-type="order">Coleoptera</tp:taxon-name-part></tp:taxon-name>, <tp:taxon-name><tp:taxon-name-part taxon-name-part-type="family">Lycidae</tp:taxon-name-part></tp:taxon-name>)</article-title><source>Zookeys</source><day>01</day><month>08</month><year>2024</year><volume>1208</volume><fpage>315</fpage><lpage>330</lpage><pub-id pub-id-type="doi">10.3897/zookeys.1208.125938</pub-id></mixed-citation></tp:treatment-meta><tp:nomenclature><label>﻿</label><tp:taxon-name>
              <object-id xmlns:xlink="http://www.w3.org/1999/xlink" content-type="arpha" xlink:type="simple">F151EABD-92CE-52CC-AB02-EBC3BECAB4FD</object-id>
              <tp:taxon-name-part taxon-name-part-type="genus" reg="Macrolycus">Macrolycus</tp:taxon-name-part>
              <tp:taxon-name-part taxon-name-part-type="species" reg="curtus">curtus</tp:taxon-name-part>
              <object-id xmlns:xlink="http://www.w3.org/1999/xlink" content-type="zoobank" xlink:type="simple">https://zoobank.org/D315E9DC-6731-4A7A-9578-927ED25DAD3D</object-id>
            </tp:taxon-name><tp:taxon-authority>Y. Yang, Liu &amp; X. Yang</tp:taxon-authority><tp:taxon-status xmlns:xlink="http://www.w3.org/1999/xlink" xlink:type="simple">sp. nov.</tp:taxon-status><xref ref-type="fig" rid="F6">Figs 6J–L</xref><xref ref-type="fig" rid="F7">, 7C, D</xref></tp:nomenclature><tp:treatment-sec sec-type="diagnosis" id="SECID0EGIAG"><title>Diagnosis.</title><p>The species resembles <italic><tp:taxon-name><tp:taxon-name-part taxon-name-part-type="genus" reg="Macrolycus">M.</tp:taxon-name-part><tp:taxon-name-part taxon-name-part-type="species" reg="costus">costus</tp:taxon-name-part></tp:taxon-name></italic> sp. nov. in the short apical part (1/10 length) and fusiform ventral-cavity of phallus, but differs in the weak elytral costa III (Fig. <xref ref-type="fig" rid="F7">7C</xref>) (strong in <italic><tp:taxon-name><tp:taxon-name-part taxon-name-part-type="genus" reg="Macrolycus">M.</tp:taxon-name-part><tp:taxon-name-part taxon-name-part-type="species" reg="costus">costus</tp:taxon-name-part></tp:taxon-name></italic> sp. nov.; Fig. <xref ref-type="fig" rid="F5">5C</xref>); phallus relatively stout and curved laterally at basal 1/4 portion in dorsal and ventral views (Fig. <xref ref-type="fig" rid="F6">6J–K</xref>) (slender and almost straight at basal part in dorsal and ventral views in <italic><tp:taxon-name><tp:taxon-name-part taxon-name-part-type="genus" reg="Macrolycus">M.</tp:taxon-name-part><tp:taxon-name-part taxon-name-part-type="species" reg="costus">costus</tp:taxon-name-part></tp:taxon-name></italic> sp. nov. (Fig. <xref ref-type="fig" rid="F6">6D–F</xref>).</p></tp:treatment-sec><tp:treatment-sec sec-type="etymology" id="SECID0E4JAG"><title>Etymology.</title><p>The specific name is derived from the Latin <italic><tp:taxon-name><tp:taxon-name-part taxon-name-part-type="genus" reg="Macrolycus"/><tp:taxon-name-part taxon-name-part-type="species" reg="curtus">curtus</tp:taxon-name-part></tp:taxon-name></italic> (short), referring to the short apical part of its phallus.</p></tp:treatment-sec><tp:treatment-sec sec-type="type material" id="SECID0ENKAG"><title>Type material.</title><p><bold><italic>Holotype</italic>.</bold> China: ♂ (<named-content xmlns:xlink="http://www.w3.org/1999/xlink" content-type="dwc:institutional_code" xlink:title="Institute of Zoology, Chinese Academy of Sciences, Beijing, China" xlink:href="http://grbio.org/institution/institute-zoology-chinese-academy-sciences" xlink:type="simple">IZAS</named-content>), Gansu, Kangxian, Qinghe Forestry, 1400 m, 8.vii.1999, leg. J. Yao. <bold><italic>Paratype</italic></bold>. 1 ♀ (<named-content xmlns:xlink="http://www.w3.org/1999/xlink" content-type="dwc:institutional_code" xlink:title="Institute of Zoology, Chinese Academy of Sciences, Beijing, China" xlink:href="http://grbio.org/institution/institute-zoology-chinese-academy-sciences" xlink:type="simple">IZAS</named-content>), same data as holotype.</p></tp:treatment-sec><tp:treatment-sec sec-type="description" id="SECID0EFLAG"><title>Description.</title><p><bold>Male</bold> (Fig. <xref ref-type="fig" rid="F7">7C</xref>). Length 11.5 mm, width at humeri 2.4 mm.</p><p>Body black. Pronotum dark red with a square black patch in the center of the disc, elytra and scutellum dark red. Surface covered with decumbent red pubescence (Fig. <xref ref-type="fig" rid="F7">7C</xref>).</p><p>Eyes small, interocular distance about 1.9 times greater than eye diameter. Antennae flabellate, overlapping basal 2/3 length of elytra when inclined. Antennomeres III–XI lamellate, lamellae of III and IV apically rounded and V–XI pointed at apices, lamella of III 0.6 times as long as joint itself, lamella of IX longest, 3.4 times longer than joint itself (Fig. <xref ref-type="fig" rid="F7">7C</xref>).</p><p>Pronotum square, 1.2 times wider than long. Anterior margin widely rounded, and feebly projecting anteriad, lateral margins sinuate and posterior margin almost straight; anterior angles rounded, posterior angles sharp and moderately projected. Scutellum trapezoidal, feebly emarginate at apex (Fig. <xref ref-type="fig" rid="F7">7C</xref>).</p><p>Elytra 4.0 times longer than humeral width. Costae I and II as strong as IV, and III visible only basally (Fig. <xref ref-type="fig" rid="F7">7C</xref>).</p><p>Phallus slender (Fig. <xref ref-type="fig" rid="F6">6J–L</xref>), basal part parallel-sided and curved laterally at basal 1/4 portion in dorsal and ventral views (Fig. <xref ref-type="fig" rid="F6">6J, K</xref>), subapical part moderately and asymmetrically inflated laterally, about 1.9 times as wide as basal part, with a fusiform ventral-cavity, apical part constricted distad, apex with a shallow V-shaped notch, about 0.47 times as wide as subapical part; basal 1/3 part moderately curved ventrally in lateral view (Fig. <xref ref-type="fig" rid="F6">6L</xref>), subapical part flat ventrally, apical part short and moderately expanded ventrally, with a tapered lamella.</p><p><bold>Female</bold> (Fig. <xref ref-type="fig" rid="F7">7D</xref>). Similar to male, but larger in body size. Length 21.2 mm, width at humeri 5.4 mm. Antennae serrate and shorter, overlapping elytral mid-length when inclined. Pronotum 1.3 times wider than long. Elytra 3.3 times longer than humeral width.</p></tp:treatment-sec><tp:treatment-sec sec-type="distribution" id="SECID0E6MAG"><title>Distribution</title><p><bold>(Fig. <xref ref-type="fig" rid="F2">2</xref>).</bold> China (Gansu).</p></tp:treatment-sec><tp:treatment-sec><!--Section generated to contain objects referenced in tp:taxon-treatment.--><fig id="F6" position="float" orientation="portrait"><object-id xmlns:xlink="http://www.w3.org/1999/xlink" content-type="doi" xlink:type="simple">10.3897/zookeys.1208.125938.figure6</object-id><object-id xmlns:xlink="http://www.w3.org/1999/xlink" content-type="arpha" xlink:type="simple">B44A60DD-E531-51FA-A982-0E9D3ECA016B</object-id><label>Figure 6.</label><caption><p>Aedeagi of <italic><tp:taxon-name><tp:taxon-name-part taxon-name-part-type="genus" reg="Macrolycus">Macrolycus</tp:taxon-name-part><tp:taxon-name-part taxon-name-part-type="species" reg="quartus">quartus</tp:taxon-name-part></tp:taxon-name></italic> sp. nov. (<bold>A–C</bold>), <italic><tp:taxon-name><tp:taxon-name-part taxon-name-part-type="genus" reg="Macrolycus">M.</tp:taxon-name-part><tp:taxon-name-part taxon-name-part-type="species" reg="costus">costus</tp:taxon-name-part></tp:taxon-name></italic> sp. nov. (<bold>D–F</bold>), <italic><tp:taxon-name><tp:taxon-name-part taxon-name-part-type="genus" reg="Macrolycus">M.</tp:taxon-name-part><tp:taxon-name-part taxon-name-part-type="species" reg="opacipennis">opacipennis</tp:taxon-name-part></tp:taxon-name></italic> sp. nov. (<bold>G–I</bold>) and <italic><tp:taxon-name><tp:taxon-name-part taxon-name-part-type="genus" reg="Macrolycus">M.</tp:taxon-name-part><tp:taxon-name-part taxon-name-part-type="species" reg="curtus">curtus</tp:taxon-name-part></tp:taxon-name></italic> sp. nov. (<bold>J–L</bold>) <bold>A, D, G, J</bold> dorsal views <bold>B, E, H, K</bold> ventral views <bold>C, F, I, L</bold> lateral views. Scale bars: 1.0 mm.</p></caption><graphic xmlns:xlink="http://www.w3.org/1999/xlink" xlink:href="zookeys-1208-315_article-125938__-g006.jpg" position="float" orientation="portrait" xlink:type="simple" id="oo_1106284.jpg"><uri content-type="original_file" xlink:type="simple">https://binary.pensoft.net/fig/1106284</uri></graphic></fig><fig id="F7" position="float" orientation="portrait"><object-id xmlns:xlink="http://www.w3.org/1999/xlink" content-type="doi" xlink:type="simple">10.3897/zookeys.1208.125938.figure7</object-id><object-id xmlns:xlink="http://www.w3.org/1999/xlink" content-type="arpha" xlink:type="simple">AAC4DB75-DBCF-572B-90E2-5D4A6AB12919</object-id><label>Figure 7.</label><caption><p>Habitus (dorsal views) of <italic><tp:taxon-name><tp:taxon-name-part taxon-name-part-type="genus" reg="Macrolycus">Macrolycus</tp:taxon-name-part><tp:taxon-name-part taxon-name-part-type="species" reg="opacipennis">opacipennis</tp:taxon-name-part></tp:taxon-name></italic> sp. nov. (<bold>A, B</bold>) and <italic><tp:taxon-name><tp:taxon-name-part taxon-name-part-type="genus" reg="Macrolycus">M.</tp:taxon-name-part><tp:taxon-name-part taxon-name-part-type="species" reg="curtus">curtus</tp:taxon-name-part></tp:taxon-name></italic> sp. nov. (<bold>C, D</bold>) <bold>A, C</bold> males <bold>B, D</bold> females. Scale bars: 1.0 mm.</p></caption><graphic xmlns:xlink="http://www.w3.org/1999/xlink" xlink:href="zookeys-1208-315_article-125938__-g007.jpg" position="float" orientation="portrait" xlink:type="simple" id="oo_1106285.jpg"><uri content-type="original_file" xlink:type="simple">https://binary.pensoft.net/fig/1106285</uri></graphic></fig><fig id="F5" position="float" orientation="portrait"><object-id xmlns:xlink="http://www.w3.org/1999/xlink" content-type="doi" xlink:type="simple">10.3897/zookeys.1208.125938.figure5</object-id><object-id xmlns:xlink="http://www.w3.org/1999/xlink" content-type="arpha" xlink:type="simple">4D379700-C7E3-5C79-B5B3-E2FFEB4025F1</object-id><label>Figure 5.</label><caption><p>Habitus (dorsal views) of <italic><tp:taxon-name><tp:taxon-name-part taxon-name-part-type="genus" reg="Macrolycus">Macrolycus</tp:taxon-name-part><tp:taxon-name-part taxon-name-part-type="species" reg="quartus">quartus</tp:taxon-name-part></tp:taxon-name></italic> sp. nov. (<bold>A, B</bold>) and <italic><tp:taxon-name><tp:taxon-name-part taxon-name-part-type="genus" reg="Macrolycus">M.</tp:taxon-name-part><tp:taxon-name-part taxon-name-part-type="species" reg="costus">costus</tp:taxon-name-part></tp:taxon-name></italic> sp. nov. (<bold>C, D</bold>) <bold>A, C</bold> males <bold>B, D</bold> females. Scale bars: 1.0 mm.</p></caption><graphic xmlns:xlink="http://www.w3.org/1999/xlink" xlink:href="zookeys-1208-315_article-125938__-g005.jpg" position="float" orientation="portrait" xlink:type="simple" id="oo_1106283.jpg"><uri content-type="original_file" xlink:type="simple">https://binary.pensoft.net/fig/1106283</uri></graphic></fig><fig id="F2" position="float" orientation="portrait"><object-id xmlns:xlink="http://www.w3.org/1999/xlink" content-type="doi" xlink:type="simple">10.3897/zookeys.1208.125938.figure2</object-id><object-id xmlns:xlink="http://www.w3.org/1999/xlink" content-type="arpha" xlink:type="simple">798EB632-5B5C-5985-9542-AC20A11059B9</object-id><label>Figure 2.</label><caption><p>Distribution map of the <italic><tp:taxon-name><tp:taxon-name-part taxon-name-part-type="genus" reg="Macrolycus">Macrolycus</tp:taxon-name-part><tp:taxon-name-part taxon-name-part-type="species" reg="ligulatus">ligulatus</tp:taxon-name-part></tp:taxon-name></italic> species-group in the world.</p></caption><graphic xmlns:xlink="http://www.w3.org/1999/xlink" xlink:href="zookeys-1208-315_article-125938__-g002.jpg" position="float" orientation="portrait" xlink:type="simple" id="oo_1106280.jpg"><uri content-type="original_file" xlink:type="simple">https://binary.pensoft.net/fig/1106280</uri></graphic></fig></tp:treatment-sec></tp:taxon-treatment>
